# Supplementary material for: The Early Season Community of Flower-Visiting Arthropods in a High-Altitude Alpine Environment
Source: Insects. 2022 Apr 16;13(4):393. doi: 10.3390/insects13040393 (PMC9032982; doi:10.3390/insects13040393)
Supplement: Supplementary file 1 [file insects-13-00393-s001.zip]

Archive with 1 entries (1 files):
- insects-1652305-supplementary.pdf
